# Supplementary material for: External Validation of a Mammography-Derived AI-Based Risk Model in a U.S. Breast Cancer Screening Cohort of White and Black Women
Source: Cancers (Basel). 2022 Sep 30;14(19):4803. doi: 10.3390/cancers14194803 (PMC9564051; doi:10.3390/cancers14194803)
Supplement: Supplementary file 1 [file cancers-14-04803-s001.zip]

Archive with 2 entries (2 files):
- Supplementary Figures_rev1.pdf
- Supplementary Tables_rev1.pdf
